# Supplementary material for: Impact of a Contextualized Workplace Intervention in a Latino Population on Reducing Cardiovascular Risk and Its Associated Factors
Source: J Clin Med. 2026 Jan 13;15(2):628. doi: 10.3390/jcm15020628 (PMC12841714; doi:10.3390/jcm15020628)
Supplement: Supplementary file 1 [file jcm-15-00628-s001.zip]

Archive with 1 entries (1 files):
- jcm-4043761-supplementary.pdf
